# Supplementary material for: A metagenomic approach from aphid’s hemolymph sheds light on the potential roles of co-existing endosymbionts
Source: Microbiome. 2015 Dec 15;3:63. doi: 10.1186/s40168-015-0130-5 (PMC4678535; doi:10.1186/s40168-015-0130-5)
Supplement: Additional file 1: Table S1. — List of primers used in this study. B: primers targeting Buchnera genus; W: primers targeting Wolbachia genus; wPn: specific primers for wPn. (XLSX 13 kb) [file 40168_2015_130_MOESM1_ESM.xlsx]

## Sheet: Feuil1
Additional file 1: Table S1. List of primers used in this study. B: primers targeting Buchnera genus; W: primers targeting Wolbachia genus; wPn: specific primers for wPn.
Gene Targeted	Primer sequences		Use
GroEl	Forward	GGCATAGTGCCTGGTGGTGG	MLST
	Reverse	AGATACTGCTGTTTCAAAAVC
Cox A	Forward	CCTGCACTTGGATGAGAAAT	MLST
	Reverse	AGATGGGGGGTTCCTGBTTT
Gat B	Forward	TGATGCAGCAATGCCAGGTA	MLST
	Reverse	AGCAACCCCTGCACGATTTA
FtsZ	Forward	ATTACTGTTGTGGGAGTGGG	MLST
	Reverse	TTCTGCAATTCTCATGCGGC
dihydrofolate réductase (EC 1.5.1.3)	B Forward	TGGGTCGATTAACTTGGGAGT	Folate synthesis pathway
	B Reverse	CAGCCCAAATAATACCCTCTTKT
	wPn Forward	TTTCGTGCCACTCATCGAGAA
	wPn Reverse	GACCCCAACGGATTGATAGGA
tétrahydrofolate synthase / dihydrofolate synthase (EC 6.3.2.17 / 6.3.2.12)	B Forward	AGCATCGCACGTGAAAAATGT
	B Reverse	AATCGTTTTCAAGGGGGCGG
	wPn Forward	CCTGCAAGTGATGGCAAAGG
	wPn Reverse	TCATGCAAGCAGCAGGGTAT
fructose-bisphosphate aldolase (EC 4.1.2.13)	B Forward	GCAATACCAGCCGTGAAYTG	Glycolysis
	B Reverse	CCATCTTCCTCACCCCCTGT
	wPn Forward	GTGCAGCGTAAGCAATCACA
	wPn Reverse	CGCGCGATCATAGAAGAAGC
succinyl-diaminopimelate desuccinylase (EC 3.5.1.18 )	B Forward	GGGTGCTTTAGCAGCAATGA	Lysine synthesis pathway
	B Reverse	CGTCAGAAGTGCCACCAGA
	wPn Forward	AAACCATCAGGCGTTTGTGC
	wPn Reverse	TGAAAAGTGGAGTGGCAGCA
tetrahydrodipicolinate succinyltransferase (EC 2.3.1.117)	B Forward	AGGTGTAGGTATAGGTGGHGT
	B Reverse	TCGGATGGCAAAGTTCCAGA
	W Forward	AGTGCCTGGATGTTTTGTKC
	W Reverse	GTTCAAGCACGCCACCTATK
4-hydroxy-tetrahydrodipicolinate reductase (EC 1.17.1.8)	B Forward	GCGCCGGTAATATTGTTGGG
	B Reverse	AGCACCTCGAGCAAAAGACA
	wPn Forward	CCTCCTCGAGATACCGCAAA
	wPn Reverse	CATCAGGCACAGCCATAGAAC
4-hydroxy-tetrahydrodipicolinate synthase (EC 4.3.3.7 )	B Forward	TAGCGGAGATGACGCAACWG
	B Reverse	GGCGTGTTTCATTGCTTGYT
	W Forward	AAAGCCTGGAATCATGGGGC
	W Reverse	ACCCTTAGCAGCCATATCGG
transcétolase (EC 2.2.1.1 )	B Forward	TCCATTGGGACAAGGGTTAGC	Pentose phosphate pathway
	B Reverse	GCAACCGTCGCCTACAAAAA
	wPn Forward	TGCTGACTCGCCAAAACTCT
	wPn Reverse	TGCTAACGCTGAGCAATCCA
transaldolase (EC 2.2.1.2)	B Forward	GCTTGCGCGGAATCAAATGT
	B Reverse	AGTGCTACTGGAGGGACTGAA
	wPn Forward	GCTCCAAGTTTTGCGGCTTT
	wPn Reverse	CTGCTAAGGCTGGTGCTTGT
dihydrolipoyl dehydrogenase (EC 1.8.1.4)	B Forward	AGGCCATGCTATTTTTGAGACY	Citric acid cycle
	B Reverse	ATAAGGCATCAGTCGAATCCCAA
	wPn Forward	ATCCTTCGGCAGTATCGGTG
	wPn Reverse	GCAGTAGGACGCAAACCATT
dihydrolipoamide succinyltransferase (EC 2.3.1.61)	B Forward	TACAAGGAGATGATACTGYCAAVA
	B Reverse	ATTCTTGTTCCAGATTTGCMARA
	W Forward	AGGAACTGGCATGGGAGGYA
	W Reverse	AGCTACTCACAGCAACTGGC
diaminohydroxyphosphoribosylaminopyrimidine deaminase (EC 3.5.4.26)	B Forward	AGGATGGCATGAACAAGCWGG	Riboflavin synthesis pathway
	B Reverse	TGAGTGCATTACAGCATGGAGG
	wPn Forward	ACCAACACTCTAGTGATTCMG
	wPn Reverse	GTACTGCACATGCAGAGGYA
lumazine synthase ( EC 2.5.1.78)	B Forward	ATAGGTCAGGTACACGAAGARA
	B Reverse	CTAAAGCGGCATCAGATCCYT
	wPn Forward	CCGCGGATCACACATYSAA
	wPn Reverse	GTCTTTTGCTTGGTGGTKSA
