# Supplementary material for: A metagenomic approach from aphid’s hemolymph sheds light on the potential roles of co-existing endosymbionts
Source: Microbiome. 2015 Dec 15;3:63. doi: 10.1186/s40168-015-0130-5 (PMC4678535; doi:10.1186/s40168-015-0130-5)
Supplement: Additional file 2: Table S2. — 16s rRNA gene sequences analysis. (XLSX 15.9 kb) [file 40168_2015_130_MOESM2_ESM.xlsx]

## Sheet: ech1 10-5
Query	Number of hits	Lowest E-value	Accession (E-value)	Description (E-value)	Greatest identity %	Greatest hit length	Consensus Length	Average coverage
DNA13043-001-L1_TGACCA_L006_R1 contig 3010 consensus	100	0	NR_074437	Wolbachia sp. wRi strain wRi 16S ribosomal RNA, complete sequence	96.7105	762	2804	365.269	alphaprot
DNA13043-001-L1_TGACCA_L006_R1 contig 10983 consensus	102	0	NR_074437	Wolbachia sp. wRi strain wRi 16S ribosomal RNA, complete sequence	100	778	1159	92.6117	alphaprot
DNA13043-001-L1_TGACCA_L006_R1 contig 54065 consensus	2	3.8454e-06	NR_043600	Campylobacter sputorum subsp. bubulus strain NCTC 11367 16S ribosomal RNA, partial sequence	85.7143	47	1188	27.5227	epsilon prot
DNA13043-001-L1_TGACCA_L006_R1 contig 118730 consensus	100	1.07388e-05	NR_044208	Flavobacterium lindanitolerans strain IP10 16S ribosomal RNA, partial sequence	96.1538	60	290	6.47241	bacteroidetes
DNA13043-001-L1_TGACCA_L006_R1 contig 27774 consensus	3	1.16592e-05	NR_074122	Candidatus Carsonella ruddii CE isolate Thao2000 strain CE 16S ribosomal RNA, complete sequence	93.5484	32	314	8.74841	gamaprot (symbiont psyllid)
DNA13043-001-L1_TGACCA_L006_R1 contig 36820 consensus	2	1.82352e-05	NR_025860	Orientia tsutsugamushi strain Karp 16S ribosomal RNA, partial sequence	87.8049	55	477	9.44444	alpha prot rickettsiale
DNA13043-001-L1_TGACCA_L006_R1 contig 57141 consensus	1	9.34463e-05	NR_074122	Candidatus Carsonella ruddii CE isolate Thao2000 strain CE 16S ribosomal RNA, complete sequence	96.2963	27	214	4.53738
DNA13043-001-L1_TGACCA_L006_R1 contig 112503 consensus	2	9.39381e-05	NR_043586	Moraxella caprae strain ATCC 700019 16S ribosomal RNA, partial sequence	100	45	215	2.96279	gamaprot
DNA13043-001-L1_TGACCA_L006_R1 contig 113530 consensus	3	9.68891e-05	NR_043600	Campylobacter sputorum subsp. bubulus strain NCTC 11367 16S ribosomal RNA, partial sequence	86.9565	43	221	5.79186

## Sheet: ech210-5
Query	Number of hits	Lowest E-value	Accession (E-value)	Description (E-value)	Greatest identity %	Greatest hit length	Consensus Length	Average coverage
DNA13043-002-L1_ACAGTG_L006_R1 contig 317 consensus	102	0	NR_074437	Wolbachia sp. wRi strain wRi 16S ribosomal RNA, complete sequence	100	1514	2597	975.183
DNA13043-002-L1_ACAGTG_L006_R1 contig 20825 consensus	100	0	NR_074159	Buchnera aphidicola str. APS (Acyrthosiphon pisum) strain APS 16S ribosomal RNA, complete sequence	98.4772	399	508	9.30709
DNA13043-002-L1_ACAGTG_L006_R1 contig 113916 consensus	100	9.06663e-81	NR_074159	Buchnera aphidicola str. APS (Acyrthosiphon pisum) strain APS 16S ribosomal RNA, complete sequence	92.5373	208	258	6.6124
DNA13043-002-L1_ACAGTG_L006_R1 contig 116896 consensus	100	8.13405e-77	NR_074314	Microcystis aeruginosa NIES-843 strain NIES-843 16S ribosomal RNA, complete sequence	84.0909	288	300	3.80667	cyanobacterie
DNA13043-002-L1_ACAGTG_L006_R1 contig 8666 consensus	100	4.17887e-22	NR_102814	Acinetobacter oleivorans DR1 strain DR1 16S ribosomal RNA, complete sequence	93.4426	81	347	7.86744	gammaprot
DNA13043-002-L1_ACAGTG_L006_R1 contig 19462 consensus	5	2.61103e-06	NR_043600	Campylobacter sputorum subsp. bubulus strain NCTC 11367 16S ribosomal RNA, partial sequence	90.9091	47	1069	13.421
DNA13043-002-L1_ACAGTG_L006_R1 contig 59903 consensus	1	3.27108e-06	NR_074746	Candidatus Carsonella ruddii PV strain PV 16S ribosomal RNA, complete sequence	87.8049	41	242	3.18595
DNA13043-002-L1_ACAGTG_L006_R1 contig 65572 consensus	1	5.98734e-06	NR_074122	Candidatus Carsonella ruddii CE isolate Thao2000 strain CE 16S ribosomal RNA, complete sequence	84.7826	46	341	15.0968
DNA13043-002-L1_ACAGTG_L006_R1 contig 15597 consensus	10	9.9717e-06	NR_074825	Candidatus Zinderia insecticola CARI strain CARI 16S ribosomal RNA, complete sequence	100	36	348	9.83333
DNA13043-002-L1_ACAGTG_L006_R1 contig 25625 consensus	3	4.63272e-05	NR_074732	Mobiluncus curtisii ATCC 43063 strain ATCC 43063 16S ribosomal RNA, complete sequence	89.1892	36
DNA13043-002-L1_ACAGTG_L006_R1 contig 103297 consensus	1	4.95659e-05	NR_074746	Candidatus Carsonella ruddii PV strain PV 16S ribosomal RNA, complete sequence	82.3529	47
DNA13043-002-L1_ACAGTG_L006_R1 contig 29267 consensus	2	5.78738e-05	NR_074746	Candidatus Carsonella ruddii PV strain PV 16S ribosomal RNA, complete sequence	95	35
DNA13043-002-L1_ACAGTG_L006_R1 contig 44372 consensus	1	9.63973e-05	NR_074746	Candidatus Carsonella ruddii PV strain PV 16S ribosomal RNA, complete sequence	81.8182	44
DNA13043-002-L1_ACAGTG_L006_R1 contig 68819 consensus	7	9.63973e-05	NR_074135	Mycoplasma conjunctivae strain HRC/581T (NCTC10147) 16S ribosomal RNA, complete sequence	96.2963	27

## Sheet: ech310-5
Query	Number of hits	Lowest E-value	Accession (E-value)	Description (E-value)	Greatest identity %	Accession (identity %)	Description (identity %)	Greatest positive %	Accession (positive %)	Description (positive %)	Greatest hit length	Accession (hit length)	Description (hit length)	Greatest bit score	Accession (bit score)	Description (bit score)
DNA13043-003-L1_GCCAAT_L006_R1 contig 279 consensus	100	0	NR_074437	Wolbachia sp. wRi strain wRi 16S ribosomal RNA, complete sequence	97.3171	NR_074437	Wolbachia sp. wRi strain wRi 16S ribosomal RNA, complete sequence	97.3171	NR_074437	Wolbachia sp. wRi strain wRi 16S ribosomal RNA, complete sequence	1231	NR_044216	Rhizobium selenitireducens strain B1 16S ribosomal RNA, complete sequence	2062.54	NR_074437	Wolbachia sp. wRi strain wRi 16S ribosomal RNA, complete sequence
DNA13043-003-L1_GCCAAT_L006_R1 contig 280 consensus	101	0	NR_074512	Buchnera aphidicola str. Sg (Schizaphis graminum) strain Sg 16S ribosomal RNA, complete sequence	95.5752	NR_074159	Buchnera aphidicola str. APS (Acyrthosiphon pisum) strain APS 16S ribosomal RNA, complete sequence	95.5752	NR_074159	Buchnera aphidicola str. APS (Acyrthosiphon pisum) strain APS 16S ribosomal RNA, complete sequence	1585	NR_075053	Yersinia pestis KIM10+ strain KIM 16S ribosomal RNA, complete sequence	2397.96	NR_074512	Buchnera aphidicola str. Sg (Schizaphis graminum) strain Sg 16S ribosomal RNA, complete sequence
DNA13043-003-L1_GCCAAT_L006_R1 contig 200 consensus	102	2.26278e-123	NR_074437	Wolbachia sp. wRi strain wRi 16S ribosomal RNA, complete sequence	100	NR_042171	Devosia riboflavina strain : DSM 7230 16S ribosomal RNA, partial sequence	100	NR_042171	Devosia riboflavina strain : DSM 7230 16S ribosomal RNA, partial sequence	292	NR_074571	Wolbachia endosymbiont strain TRS of Brugia malayi 16S ribosomal RNA, complete sequence	444.915	NR_074437	Wolbachia sp. wRi strain wRi 16S ribosomal RNA, complete sequence
DNA13043-003-L1_GCCAAT_L006_R1 contig 71364 consensus	2	2.27413e-08	NR_074122	Candidatus Carsonella ruddii CE isolate Thao2000 strain CE 16S ribosomal RNA, complete sequence	100	NR_102837	Blattabacterium sp. (Blattella germanica) str. Bge strain Alboraia 16S ribosomal RNA, complete sequence	100	NR_102837	Blattabacterium sp. (Blattella germanica) str. Bge strain Alboraia 16S ribosomal RNA, complete sequence	73	NR_074122	Candidatus Carsonella ruddii CE isolate Thao2000 strain CE 16S ribosomal RNA, complete sequence	57.1907	NR_074122	Candidatus Carsonella ruddii CE isolate Thao2000 strain CE 16S ribosomal RNA, complete sequence

## Sheet: synthese
Additional file 2: Table S2. 16s rRNA gene sequences analysis.
Origin of the sample	Number of hits	Lowest E-value	Accession	Description	Greatest identity %	Greatest hit length
Madagascar	100	0	NR_074437	Wolbachia sp.	96.7105	762
Madagascar	102	0	NR_074437	Wolbachia sp.	100	778
Burundi	102	0	NR_074437	Wolbachia sp.	100	1514
Burundi	100	0	NR_074159	Buchnera aphidicola str. APS (Acyrthosiphon pisum)	98.4772	399
Gabon	100	0	NR_074437	Wolbachia sp.	97.3171	1231
Gabon	101	0	NR_074512	Buchnera aphidicola str. Sg (Schizaphis graminum)	95.5752	1585
Gabon	102	2.26278e-123	NR_074437	Wolbachia sp.	100	292
