# Supplementary material for: A metagenomic approach from aphid’s hemolymph sheds light on the potential roles of co-existing endosymbionts
Source: Microbiome. 2015 Dec 15;3:63. doi: 10.1186/s40168-015-0130-5 (PMC4678535; doi:10.1186/s40168-015-0130-5)
Supplement: Additional file 3: Table S3. — General features of Wolbachia’s genomes. (XLSX 10.7 kb) [file 40168_2015_130_MOESM3_ESM.xlsx]

## Sheet: Feuil1
Additional file 3: Table S3. General features of Wolbachia ‘s genomes. *: incomplete genome
	wMel	wRi	wHa	wOo	wPip	wBm	wPn*
Host	Drosophilia melanogaster	Drosophilia simulans	Drosophilia simulans	Onchocerca ochengi	Culex quinqefasciatus	Brugia malayi	Pentalonia nigronervosa
NCBI accession number	NC_002978	NC_012416	CP003884	HE660029.1	NC_010981	NC_006833	PRJNA268300
Size (bp)	1,267,782	1,445,873	1,295,804	957.99	1,482,455	1,080,084	1.312
G+C content (%)	35.46	35.4	35.4	32.1	34.6	35.2	33
Protein coding genes	1195	1150	1010	646	1275	805	587
