# Supplementary material for: A metagenomic approach from aphid’s hemolymph sheds light on the potential roles of co-existing endosymbionts
Source: Microbiome. 2015 Dec 15;3:63. doi: 10.1186/s40168-015-0130-5 (PMC4678535; doi:10.1186/s40168-015-0130-5)
Supplement: Additional file 4: Table S4. — General features of Buchnera’s genomes. (XLSX 10.7 kb) [file 40168_2015_130_MOESM4_ESM.xlsx]

## Sheet: Feuil1
Additional file 4: Table S4. General features of Buchnera ‘s genomes. *: incomplete genome
	BAp	BCt	BCc	BBp	BMp	BSg	BUa	BPn*
Host	Acyrthosyphon pisum	Cinara tujafilina	Cinara cedri	Baizongia pistaciae	Myzus persicae	Schizaphis graminum	Uroleucon ambrosiae	Pentalonia nigronervosa
NCBI accession number	NC_01833	CP001817	NC_008513	NC_004545	CP002697.1	NC_004061	CP002648	PRJNA268300
Size (bp)	652.115	452.99	425.229	618.379	651.306	653.001	627.953	579
G+C content (%)	26.3	25.00	20.20	25.3	25	26.2	24.1	27
Protein coding genes	560	403	401	504	582	545	529	250
