# Supplementary material for: A metagenomic approach from aphid’s hemolymph sheds light on the potential roles of co-existing endosymbionts
Source: Microbiome. 2015 Dec 15;3:63. doi: 10.1186/s40168-015-0130-5 (PMC4678535; doi:10.1186/s40168-015-0130-5)
Supplement: Additional file 5: Table S5. — In situ hybridization probes used in this study. (XLSX 11.7 kb) [file 40168_2015_130_MOESM5_ESM.xlsx]

## Sheet: 149901.csv
Additional file 5: Table S5. In situ hybridization probes used in this study
Target	Target	Probe	Sequence (5' -3')	References
symbiont	gene
Buchnera	16S rRNA	ApisP2	CCTCTTTTGGGTAGATCC	Koga et al. 2003
Wolbachia	16S rRNA	PentaloniaWol16S_1	AGCTACAACATAATCCCGTT	This study
		PentaloniaWol16S_2	CTGCCACTAGGTTATATTAT	This study
		PentaloniaWol16S_3	ACTAGGTAGATTCCTATACA	This study
		PentaloniaWol16S_4	GTTTCCAATAATTATTCCGT	This study
		PentaloniaWol16S_5	AGGGCGTATACGGTATTAGT	This study
		PentaloniaWol16S_6	TAGCAATAAATCTTTCCCCC	This study
		PentaloniaWol16S_7	CCACCAACTAGCTAATCTAA	This study
		PentaloniaWol16S_8	ATAGATCACTGCCTTGGTAG	This study
		PentaloniaWol16S_9	TGATCATCCTCTCAGATCAG	This study
		PentaloniaWol16S_10	AGTACCGTCATTATCTTTCT	This study
		PentaloniaWol16S_11	GAGTTAGCCAGGACTTCTTC	This study
		PentaloniaWol16S_12	CGAATAACGCTAGCCCTCTC	This study
		PentaloniaWol16S_13	CGCTCTTTACGCCCAATAAT	This study
		PentaloniaWol16S_14	TTTAACTTACTAATCAGCCT	This study
		PentaloniaWol16S_15	TCCAAAGTTAAGCTCTGGGA	This study
		PentaloniaWol16S_16	TCTCTAGATTAGCAGTTTTA	This study
		PentaloniaWol16S_17	GAATTCCTCTATCCTCTTTC	This study
		PentaloniaWol16S_18	ACGAATTTCACCTCTACACT	This study
		PentaloniaWol16S_19	ACTGGTGTTCCTCCTAATAT	This study
		PentaloniaWol16S_20	GCGTCAGATTTGAACCAGAT	This study
		PentaloniaWol16S_21	CAGGGTATCTAATCCTGTTT	This study
		PentaloniaWol16S_22	TTACGCCCAATAATTCCGAA	This study
		PentaloniaWol16S_23	ACTTACTAATCAGCCTACGC	This study
		PentaloniaWol16S_24	AAGCTCTGGGATTTCACTTT	This study
		PentaloniaWol16S_25	TCTCTAGATTAGCAGTTTTA	This study
		PentaloniaWol16S_26	GAATTCCTCTATCCTCTTTC	This study
		PentaloniaWol16S_27	ACGAATTTCACCTCTACACT	This study
		PentaloniaWol16S_28	ACTGGTGTTCCTCCTAATAT	This study
		PentaloniaWol16S_29	GCGTCAGATTTGAACCAGAT	This study
		PentaloniaWol16S_30	CTTCCCATATTTAACATTCA	This study
		PentaloniaWol16S_31	ATGTTTAACGCGTTAGCTGT	This study
		PentaloniaWol16S_32	ATTTCCATGTCAAGGAGTGG	This study
		PentaloniaWol16S_33	ACCCTATTCCTTCAAATAGG	This study
		PentaloniaWol16S_34	CCAGCATAACCTGATGGTAA	This study
		PentaloniaWol16S_35	ACTGGCAGTTTCCTTAAAGT	This study
		PentaloniaWol16S_36	TTTGCAGCCCATTGTAATCA	This study
		PentaloniaWol16S_37	TTAGGATTAGCTCAGCCTTA	This study
		PentaloniaWol16S_38	ACAATCCGAACTGAGATGAT	This study
		PentaloniaWol16S_39	AACTTCATGCTCTCGAGTTG	This study
		PentaloniaWol16S_40	ACGGGCAGTGTGTACAAGAC	This study
		PentaloniaWol16S_41	TGAAACCAATTCCCATGGCG	This study
		PentaloniaWol16S_42	CGGTTAGGTCGTTAGCTTCG	This study
		PentaloniaWol16S_43	ATCCCACTTTAGATAACTCC	This study
