# Supplementary material for: A metagenomic approach from aphid’s hemolymph sheds light on the potential roles of co-existing endosymbionts
Source: Microbiome. 2015 Dec 15;3:63. doi: 10.1186/s40168-015-0130-5 (PMC4678535; doi:10.1186/s40168-015-0130-5)
Supplement: Additional file 6: Table S6. — List of wPn annotated genes. (XLSX 31.4 kb) [file 40168_2015_130_MOESM6_ESM.xlsx]

## Sheet: DeClerck_suppl_table_6
Additional file 6: Table S6. List of wPn annotated genes
FIG01394418	prophage P2W3, tail protein U, putative
FIG01401463	High-affinity zinc uptake system membrane protein znuB
FIG00000106	Dihydrofolate synthase (EC 6.3.2.12) / Folylpolyglutamate synthase (EC 6.3.2.17)
FIG00598515	ABC-type transport system involved in resistance to organic solvents, auxiliary component
FIG00920183	Putative oligoketide cyclase/dehydratase or lipid transport protein YfjG
FIG00013811	Periplasmic thiol:disulfide interchange protein DsbA
FIG00000092	LSU ribosomal protein L31p
FIG00000075	NAD kinase (EC 2.7.1.23)
FIG01405496	putrescine-ornithine antiporter
FIG00007641	Enoyl-[acyl-carrier-protein] reductase [FMN] (EC 1.3.1.9)
FIG00638284	hypothetical protein
FIG00010600	Xaa-Pro aminopeptidase (EC 3.4.11.9)
FIG00000384	Diaminohydroxyphosphoribosylaminopyrimidine deaminase (EC 3.5.4.26) / 5-amino-6-(5-phosphoribosylamino)uracil reductase (EC 1.1.1.193)
FIG00000502	probable iron binding protein from the HesB_IscA_SufA family
FIG00000771	Lipoprotein releasing system ATP-binding protein LolD
FIG00000594	Chaperone protein HtpG
FIG00001888	5-aminolevulinate synthase (EC 2.3.1.37)
FIG00000124	Ribosomal large subunit pseudouridine synthase D (EC 4.2.1.70)
FIG01625214	FIG01208389: hypothetical protein
FIG00000449	1-hydroxy-2-methyl-2-(E)-butenyl 4-diphosphate synthase (EC 1.17.7.1)
FIG01312329	oxidoreductase, short-chain dehydrogenase/reductase family
FIG01207720	FIG01207721: hypothetical protein
FIG00015100	3-oxoacyl-[acyl-carrier-protein] synthase, KASIII (EC 2.3.1.41)
FIG00000446	Phosphate:acyl-ACP acyltransferase PlsX
FIG00006632	LSU ribosomal protein L32p
FIG00000353	N-acetylglucosamine-1-phosphate uridyltransferase (EC 2.7.7.23) / Glucosamine-1-phosphate N-acetyltransferase (EC 2.3.1.157)
FIG00000098	Phenylalanyl-tRNA synthetase alpha chain (EC 6.1.1.20)
FIG00000340	Fumarate hydratase class II (EC 4.2.1.2)
FIG00000350	D-alanine--D-alanine ligase (EC 6.3.2.4)
FIG00021517	Cell division protein FtsQ
FIG00000663	Pyridoxine 5'-phosphate synthase (EC 2.6.99.2)
FIG00001110	SSU ribosomal protein S9p (S16e)
FIG00000211	LSU ribosomal protein L13p (L13Ae)
FIG01111221	Outer membrane protein
FIG01208107	FIG01208110: hypothetical protein
FIG00106088	Cell division protein FtsJ / Ribosomal RNA large subunit methyltransferase E (EC 2.1.1.-)
FIG00001259	Phage portal protein
FIG00108342	tRNA-i(6)A37 methylthiotransferase
FIG00621114	3-oxoacyl-[acyl-carrier protein] reductase (EC 1.1.1.100)
FIG00000131	Guanylate kinase (EC 2.7.4.8)
FIG01321439	Pentapeptide repeat domain protein
FIG00000372	ATP-dependent DNA helicase UvrD/PcrA
FIG00000146	Excinuclease ABC subunit B
FIG00046929	Cell division protein FtsI [Peptidoglycan synthetase] (EC 2.4.1.129)
FIG01289227	polysaccharide deacetylase, putative
FIG01207639	Cytochrome c-type biogenesis protein cycL precursor
FIG01207942	FIG01207944: hypothetical protein
FIG00000664	Ferredoxin, 2Fe-2S
FIG00021845	Septum formation protein Maf
FIG00000143	Translation initiation factor 1
FIG00016836	Transcription termination protein NusB
FIG00000231	6,7-dimethyl-8-ribityllumazine synthase (EC 2.5.1.78)
FIG00002818	Inner membrane protein translocase component YidC, long form
FIG00002029	MiaB family protein, possibly involved in tRNA or rRNA modification
FIG01609191	FIG01208001: hypothetical protein
FIG01152082	Iron(III)-transport ATP-binding protein sfuC
FIG00000778	Coproporphyrinogen III oxidase, aerobic (EC 1.3.3.3)
FIG01208027	FIG01208028: hypothetical protein
FIG00000392	Transcription termination factor Rho
FIG00000111	Carbamoyl-phosphate synthase large chain (EC 6.3.5.5)
FIG00019600	Dihydrodipicolinate synthase (EC 4.2.1.52)
FIG00000421	Diaminopimelate epimerase (EC 5.1.1.7)
FIG00851149	Inner membrane protein of type IV secretion of T-DNA complex, VirB6
FIG00000055	Tryptophanyl-tRNA synthetase (EC 6.1.1.2)
	Ferredoxin
FIG00035268	Rossmann fold nucleotide-binding protein Smf possibly involved in DNA uptake
FIG00000184	Putative deoxyribonuclease YcfH
FIG00044513	Glutathione-regulated potassium-efflux system protein KefKL
FIG00000175	Thymidylate kinase (EC 2.7.4.9)
FIG01262685	Fructose-bisphosphate aldolase class I (EC 4.1.2.13)
FIG01207917	FIG01207920: hypothetical protein
FIG00003209	NAD-specific glutamate dehydrogenase (EC 1.4.1.2), large form
FIG01320544	type I secretion system ATPase
FIG00000404	DNA polymerase I (EC 2.7.7.7)
FIG00001385	N-acetylmuramoyl-L-alanine amidase (EC 3.5.1.28)
FIG00000800	Succinate dehydrogenase cytochrome b-556 subunit
FIG00138458	Isocitrate dehydrogenase [NAD] (EC 1.1.1.41)
FIG01328017	Putative Holliday junction resolvase
FIG00127747	Dihydrolipoamide succinyltransferase component (E2) of 2-oxoglutarate dehydrogenase complex (EC 2.3.1.61)
	Cytochrome c-type biogenesis protein CcmE, heme chaperone
FIG01306568	Mobile element protein
FIG01226131	type II secretion system protein, putative
FIG00000548	3-polyprenyl-4-hydroxybenzoate carboxy-lyase (EC 4.1.1.-)
FIG00000585	Ribonucleotide reductase of class Ia (aerobic), beta subunit (EC 1.17.4.1)
FIG00000363	Porphobilinogen deaminase (EC 2.5.1.61)
FIG00000163	UDP-N-acetylenolpyruvoylglucosamine reductase (EC 1.1.1.158)
FIG00000198	LSU ribosomal protein L24p (L26e)
FIG00000174	LSU ribosomal protein L5p (L11e)
FIG00000066	SSU ribosomal protein S14p (S29e) @ SSU ribosomal protein S14p (S29e), zinc-independent
FIG00000153	SSU ribosomal protein S8p (S15Ae)
FIG00001577	LSU ribosomal protein L6p (L9e)
FIG00000200	LSU ribosomal protein L18p (L5e)
FIG00000155	SSU ribosomal protein S5p (S2e)
FIG00000166	LSU ribosomal protein L15p (L27Ae)
FIG01313819	major facilitator family transporter
FIG00000040	Serine hydroxymethyltransferase (EC 2.1.2.1)
FIG00003520	Phage tail fiber protein
FIG00002982	Quinone oxidoreductase (EC 1.6.5.5)
FIG00000268	GTP-binding protein TypA/BipA
FIG00000362	Lipoate synthase
FIG00450316	NifU protein
FIG01304488	RelB/StbD replicon stabilization protein (antitoxin to RelE/StbE)
FIG01208493	FIG01208495: hypothetical protein
FIG00000291	tRNA-specific adenosine-34 deaminase (EC 3.5.4.-)
FIG00482628	2-hydroxymuconic semialdehyde hydrolase (EC 3.1.1.-)
FIG00000088	Arginyl-tRNA synthetase (EC 6.1.1.19)
FIG00143216	NAD-dependent epimerase/dehydratase family protein
FIG00000606	Ribonucleotide reductase of class Ia (aerobic), alpha subunit (EC 1.17.4.1)
FIG01207955	FIG01207956: hypothetical protein
FIG00000223	LSU ribosomal protein L2p (L8e)
FIG00000199	SSU ribosomal protein S19p (S15e)
FIG00000219	LSU ribosomal protein L22p (L17e)
FIG00000218	SSU ribosomal protein S3p (S3e)
FIG00001132	LSU ribosomal protein L16p (L10e)
FIG00015729	LSU ribosomal protein L29p (L35e)
FIG00000181	SSU ribosomal protein S17p (S11e)
FIG00090781	LSU ribosomal protein L14p (L23e)
FIG00000273	Riboflavin synthase eubacterial/eukaryotic (EC 2.5.1.9)
FIG01414951	membrane protein CvpA, putative
FIG00000541	2-oxoglutarate dehydrogenase E1 component (EC 1.2.4.2)
FIG00000001	Cysteine desulfurase (EC 2.8.1.7)
FIG01030910	Alpha/beta hydrolase
FIG00060517	Single-stranded-DNA-specific exonuclease RecJ (EC 3.1.-.-)
FIG00018201	HflC protein
FIG00003002	HtrA protease/chaperone protein
FIG01379624	Hydrolase, haloacid dehalogenase-like family
FIG01207546	FIG01207547: hypothetical protein
FIG00001887	Bacterioferritin
FIG00018846	Cytochrome oxidase biogenesis protein Surf1, facilitates heme A insertion
FIG01208118	FIG01208119: hypothetical protein
FIG00000459	Acyl-phosphate:glycerol-3-phosphate O-acyltransferase PlsY
FIG01312260	Sodium/alanine symporter family protein
FIG01316725	sodium/alanine symporter family protein
FIG00061305	L-Proline/Glycine betaine transporter ProP
FIG00000388	Deoxyuridine 5'-triphosphate nucleotidohydrolase (EC 3.6.1.23)
FIG00000080	DNA gyrase subunit A (EC 5.99.1.3)
FIG00000773	Glutamyl-tRNA synthetase (EC 6.1.1.17)
FIG00135664	Putative glutamine synthetase, Rickettsiales type (EC 6.3.1.2)
FIG00000656	Aspartyl-tRNA synthetase (EC 6.1.1.12) @ Aspartyl-tRNA(Asn) synthetase (EC 6.1.1.23)
FIG00041887	Cytochrome c oxidase polypeptide II (EC 1.9.3.1)
FIG00132629	Cytochrome c oxidase polypeptide I (EC 1.9.3.1)
FIG00000497	Heme O synthase, protoheme IX farnesyltransferase (EC 2.5.1.-) COX10-CtaB
FIG00000336	Cytosol aminopeptidase PepA (EC 3.4.11.1)
FIG01057935	Fic family protein
FIG01207977	FIG01207978: hypothetical protein
FIG01207769	Phage related DNA methylase
FIG00000196	tRNA delta(2)-isopentenylpyrophosphate transferase (EC 2.5.1.8)
FIG01207833	FIG01207835: hypothetical protein
FIG00000147	Excinuclease ABC subunit A
FIG01227142	Tyrosine recombinase XerD
FIG01339946	Virulence-associated protein
FIG00000359	Aspartyl-tRNA(Asn) amidotransferase subunit A (EC 6.3.5.6) @ Glutamyl-tRNA(Gln) amidotransferase subunit A (EC 6.3.5.7)
FIG00000121	Seryl-tRNA synthetase (EC 6.1.1.11)
FIG00000235	Phosphoribosylamine--glycine ligase (EC 6.3.4.13)
FIG01318973	Rare lipoprotein A
FIG00976868	Dioxygenases related to 2-nitropropane dioxygenase
FIG00340456	Secretion protein, HlyD family
FIG01392312	peptidase, M23/M37 family
FIG00001381	Cold-shock DEAD-box protein A
FIG00000221	Phospho-N-acetylmuramoyl-pentapeptide-transferase (EC 2.7.8.13)
FIG00000126	Ribonuclease HII (EC 3.1.26.4)
FIG00001517	Forms the bulk of type IV secretion complex that spans outer membrane and periplasm (VirB9)
FIG00061313	Replicative DNA helicase (EC 3.6.1.-)
FIG01349516	Conserved domain protein
FIG00000253	Phosphoribosylglycinamide formyltransferase (EC 2.1.2.2)
FIG00000287	Cell division protein FtsK
FIG00017607	ATP synthase C chain (EC 3.6.3.14)
FIG00000138	ATP synthase A chain (EC 3.6.3.14)
FIG00041038	DNA polymerase III alpha subunit (EC 2.7.7.7)
FIG00000283	DNA repair protein RadA
FIG00028203	DNA gyrase subunit B (EC 5.99.1.3)
FIG00001903	Protein export cytoplasm chaperone protein (SecB, maintains protein to be exported in unfolded state)
FIG00022996	Aconitate hydratase (EC 4.2.1.3)
FIG00000275	IMP cyclohydrolase (EC 3.5.4.10) / Phosphoribosylaminoimidazolecarboxamide formyltransferase (EC 2.1.2.3)
FIG00000274	tRNA-guanine transglycosylase (EC 2.4.2.29)
FIG00000705	NADH-ubiquinone oxidoreductase chain E (EC 1.6.5.3)
FIG00034293	Protein export cytoplasm protein SecA ATPase RNA helicase (TC 3.A.5.1.1)
FIG00000107	Adenylosuccinate synthetase (EC 6.3.4.4)
FIG00136193	Dihydrolipoamide dehydrogenase (EC 1.8.1.4)
FIG00000172	rRNA small subunit methyltransferase H
FIG00110067	Believed to be involved in assembly of Fe-S clusters
FIG00000329	S-adenosylmethionine synthetase (EC 2.5.1.6)
FIG00138210	NADH-ubiquinone oxidoreductase chain I (EC 1.6.5.3)
FIG00000101	Threonyl-tRNA synthetase (EC 6.1.1.3)
FIG00000206	Translation initiation factor 3
FIG00000248	Ribosomal RNA small subunit methyltransferase E (EC 2.1.1.-)
FIG00037431	DNA repair protein RadC
FIG00001563	Preprotein translocase subunit SecG (TC 3.A.5.1.1)
FIG00000176	CTP synthase (EC 6.3.4.2)
FIG00936959	Hemolysins and related proteins containing CBS domains
FIG01358230	Aminoglycoside phosphotransferase
FIG00001168	Acetylornithine aminotransferase (EC 2.6.1.11)
FIG01221566	Cytochrome B561
FIG00000151	Peptidyl-tRNA hydrolase (EC 3.1.1.29)
FIG00001896	LSU ribosomal protein L25p
FIG00000468	Protein-export membrane protein SecF (TC 3.A.5.1.1)
FIG00001142	ApaG protein
FIG00000195	Phosphoribosylaminoimidazole-succinocarboxamide synthase (EC 6.3.2.6)
FIG00018369	Cell division protein FtsH (EC 3.4.24.-)
FIG00057709	DNA polymerase III delta prime subunit (EC 2.7.7.7)
FIG00000093	tRNA pseudouridine synthase A (EC 4.2.1.70)
FIG00000185	Excinuclease ABC subunit C
FIG00000448	Glycyl-tRNA synthetase beta chain (EC 6.1.1.14)
FIG00000458	Glycyl-tRNA synthetase alpha chain (EC 6.1.1.14)
FIG01353029	Phosphatidylglycerophosphatase A, PgpA
FIG00000116	Phenylalanyl-tRNA synthetase beta chain (EC 6.1.1.20)
FIG00040241	ATP synthase beta chain (EC 3.6.3.14)
FIG00018561	Phosphate transport system permease protein PstC (TC 3.A.1.7.1)
FIG00039935	Parvulin-like peptidyl-prolyl isomerase
FIG00002733	tRNA (guanine46-N7-)-methyltransferase (EC 2.1.1.33)
FIG00000210	SSU ribosomal protein S1p
FIG01207719	FIG01207720: hypothetical protein
FIG00135554	UDP-N-acetylmuramate--alanine ligase (EC 6.3.2.8)
FIG00000118	Enolase (EC 4.2.1.11)
	GTP-binding protein Obg
FIG01304818	GTP-binding protein Era
FIG00015791	Biotin carboxylase of acetyl-CoA carboxylase (EC 6.3.4.14) / Biotin carboxyl carrier protein of acetyl-CoA carboxylase; Propionyl-CoA carboxylase alpha chain (EC 6.4.1.3)
FIG01207879	FIG01207881: hypothetical protein
FIG00051439	DNA ligase (EC 6.5.1.2)
FIG01208360	FIG01208363: hypothetical protein
FIG01207759	FIG01207761: hypothetical protein
FIG00000441	Chromosomal replication initiator protein DnaA
FIG00804284	Gene Transfer Agent prohead protease
FIG00132586	NAD-dependent glyceraldehyde-3-phosphate dehydrogenase (EC 1.2.1.12)
FIG00000335	Twin-arginine translocation protein TatC
FIG00795509	Protein-N(5)-glutamine methyltransferase PrmC, methylates polypeptide chain release factors RF1 and RF2
FIG00026137	Aspartate-semialdehyde dehydrogenase (EC 1.2.1.11)
FIG00000348	Porphobilinogen synthase (EC 4.2.1.24)
FIG01207923	FIG01207924: hypothetical protein
FIG01207883	FIG01207884: hypothetical protein
FIG00000480	5-nucleotidase SurE (EC 3.1.3.5)
FIG00000222	Phosphoribosylformylglycinamidine cyclo-ligase (EC 6.3.3.1)
FIG00000524	Enoyl-[acyl-carrier-protein] reductase [NADH] (EC 1.3.1.9)
FIG00005393	Phosphoribosylformylglycinamidine synthase, PurS subunit (EC 6.3.5.3) / Phosphoribosylformylglycinamidine synthase, synthetase subunit (EC 6.3.5.3)
FIG00000032	Dihydroorotase (EC 3.5.2.3)
FIG00077620	Single-stranded DNA-binding protein
FIG01351940	exopolysaccharide synthesis protein ExoD-related protein
FIG00000086	Cysteinyl-tRNA synthetase (EC 6.1.1.16)
FIG01207608	FIG01207609: hypothetical protein
FIG00437800	Mg/Co/Ni transporter MgtE / CBS domain
FIG00000267	Dephospho-CoA kinase (EC 2.7.1.24)
FIG00000432	Aspartyl-tRNA(Asn) amidotransferase subunit C (EC 6.3.5.6) @ Glutamyl-tRNA(Gln) amidotransferase subunit C (EC 6.3.5.7)
FIG00096830	Ribose-phosphate pyrophosphokinase (EC 2.7.6.1)
FIG00002011	Ferric iron ABC transporter, iron-binding protein
FIG00000025	Cell division protein FtsW
FIG00020613	Inosine-5'-monophosphate dehydrogenase (EC 1.1.1.205)
FIG00000815	Cytochrome c-type biogenesis protein CcmC, putative heme lyase for CcmE
FIG00000234	RecA protein
FIG00021808	Cell division protein BolA
FIG00000081	Lipoprotein signal peptidase (EC 3.4.23.36)
FIG00000220	Riboflavin kinase (EC 2.7.1.26) / FMN adenylyltransferase (EC 2.7.7.2)
FIG00034392	UDP-N-acetylglucosamine 1-carboxyvinyltransferase (EC 2.5.1.7)
FIG00001348	Thymidylate synthase thyX (EC 2.1.1.-)
FIG01207846	FIG01207847: hypothetical protein
FIG00009971	Lipoprotein releasing system transmembrane protein LolC
FIG00000113	Signal recognition particle, subunit Ffh SRP54 (TC 3.A.5.1.1)
FIG00040317	Rhodanese domain protein UPF0176, Rickettsiales subgroup
FIG00000112	Methionyl-tRNA formyltransferase (EC 2.1.2.9)
FIG00000216	LSU ribosomal protein L20p
FIG00000259	LSU ribosomal protein L35p
FIG01207900	FIG01207901: hypothetical protein
FIG00026006	Succinate dehydrogenase iron-sulfur protein (EC 1.3.99.1)
FIG00002328	Acyl carrier protein
FIG01306829	(2E,6E)-farnesyl diphosphate synthase (EC 2.5.1.10)
FIG01320952	conserved domain protein
FIG00000047	Ribulose-phosphate 3-epimerase (EC 5.1.3.1)
FIG00004100	Cold shock protein CspA
FIG00023994	ATP synthase gamma chain (EC 3.6.3.14)
FIG00000913	Ribonuclease E (EC 3.1.26.12)
FIG00023369	Chaperone protein DnaK
FIG01309113	Probably membrane associated protein containing PAS/PAC domain
FIG00543846	Dolichol-phosphate mannosyltransferase (EC 2.4.1.83) in lipid-linked oligosaccharide synthesis cluster
FIG00000802	Heme A synthase, cytochrome oxidase biogenesis protein Cox15-CtaA
FIG00000056	Heat shock protein 60 family chaperone GroEL
FIG00009229	Heat shock protein 60 family co-chaperone GroES
FIG00134889	Glutamine synthetase type I (EC 6.3.1.2)
FIG00117890	NADH-ubiquinone oxidoreductase chain F (EC 1.6.5.3)
FIG00452786	Bicyclomycin resistance protein
FIG00016372	Phage major capsid protein
FIG00000202	Ribosome recycling factor
FIG00001819	Uridylate kinase (EC 2.7.4.-)
FIG00000191	Translation elongation factor Ts
FIG00037273	SSU ribosomal protein S2p (SAe)
FIG01606797	AAA+ superfamily protein
FIG00008590	Bis(5'-nucleosyl)-tetraphosphatase (asymmetrical) (EC 3.6.1.17)
FIG00000558	NADH ubiquinone oxidoreductase chain A (EC 1.6.5.3)
FIG00133539	NADH-ubiquinone oxidoreductase chain B (EC 1.6.5.3)
FIG00000015	Signal peptidase I (EC 3.4.21.89)
FIG00007957	Glutamate synthase [NADPH] small chain (EC 1.4.1.13)
FIG01374099	FIG01207620: hypothetical protein
FIG01435971	FIG01207922: hypothetical protein
FIG00450905	ABC-type transport system involved in resistance to organic solvents, permease component
FIG00744535	ABC transporter, ATP-binding protein
FIG00000095	Signal recognition particle receptor protein FtsY (=alpha subunit) (TC 3.A.5.1.1)
FIG01304006	Uncharacterized monothiol glutaredoxin ycf64-like
FIG00002146	YrbA protein
FIG00004788	Muramoyltetrapeptide carboxypeptidase (EC 3.4.17.13)
FIG00000227	Phosphoribosylaminoimidazole carboxylase catalytic subunit (EC 4.1.1.21)
FIG01909887	Integrase/recombinase xerD
FIG00953243	elements of external origin; phage-related functions and prophages
FIG00021289	ATP-dependent DNA helicase RecG (EC 3.6.1.-)
FIG01318274	Thioredoxin
FIG00638283	Phage major tail tube protein
FIG00047056	UDP-N-acetylglucosamine--N-acetylmuramyl-(pentapeptide) pyrophosphoryl-undecaprenol N-acetylglucosamine transferase (EC 2.4.1.227)
FIG00000580	tRNA dihydrouridine synthase B (EC 1.-.-.-)
FIG00009682	Phosphoglucosamine mutase (EC 5.4.2.10)
FIG00043717	Folate-dependent protein for Fe/S cluster synthesis/repair in oxidative stress
FIG00080955	Helicase PriA essential for oriC/DnaA-independent DNA replication
FIG00018396	Thioredoxin reductase (EC 1.8.1.9)
FIG00065314	Rod shape-determining protein MreB
FIG00229345	Thermostable carboxypeptidase 1 (EC 3.4.17.19)
FIG01336667	peptidoglycan-associated lipoprotein, putative
FIG00000257	tRNA(Ile)-lysidine synthetase
FIG00638049	Phospholipase/carboxylesterase family protein (EC 3.1.-.-)
FIG01352219	Predicted glutamine amidotransferases
FIG00000378	3,4-dihydroxy-2-butanone 4-phosphate synthase (EC 4.1.99.12) / GTP cyclohydrolase II (EC 3.5.4.25)
FIG01312520	Phosphoprotein phosphatase
FIG00133041	NADH-ubiquinone oxidoreductase chain H (EC 1.6.5.3)
FIG01207791	FIG01207792: hypothetical protein
FIG01207812	FIG01207814: hypothetical protein
FIG01208477	FIG01208479: hypothetical protein
FIG00000132	Aspartokinase (EC 2.7.2.4)
FIG00000023	Transaldolase (EC 2.2.1.2)
FIG00019251	DNA primase (EC 2.7.7.-)
FIG01547250	type IV secretion system protein VirB8, putative
FIG01208365	FIG01208366: hypothetical protein
FIG00000569	NADH-ubiquinone oxidoreductase chain J (EC 1.6.5.3)
FIG00000559	NADH-ubiquinone oxidoreductase chain K (EC 1.6.5.3)
FIG01207525	FIG01207526: hypothetical protein
FIG00002792	Putative preQ0 transporter
FIG00133139	Superoxide dismutase [Fe] (EC 1.15.1.1)
FIG00014169	Mitochondrial processing peptidase-like protein (EC 3.4.24.64)
FIG01023021	Malonyl-CoA decarboxylase (EC 4.1.1.9)
FIG00000204	DNA topoisomerase I (EC 5.99.1.2)
FIG01339212	oxidoreductase, putative
FIG00000289	tRNA nucleotidyltransferase (EC 2.7.7.21) (EC 2.7.7.25)
FIG01004820	Zinc metalloprotease (EC 3.4.24.-)
FIG01303788	3,4-dihydroxy-2-butanone 4-phosphate synthase (EC 4.1.99.12)
FIG00000288	Transcription elongation factor GreA
FIG00000082	ATP synthase alpha chain (EC 3.6.3.14)
FIG00000262	ATP synthase delta chain (EC 3.6.3.14)
FIG01207933	FIG01207934: hypothetical protein
FIG00000377	4-diphosphocytidyl-2-C-methyl-D-erythritol kinase (EC 2.7.1.148)
FIG00053082	FIG061771: ATP-dependent nuclease subunit A
FIG01288841	membrane protein, putative
FIG01208317	Putative endonuclease
FIG01207763	FIG01207764: hypothetical protein
FIG00000345	Ferrochelatase, protoheme ferro-lyase (EC 4.99.1.1)
FIG01207997	DsbA-like disulfide oxidoreductase
FIG00003023	Transcriptional regulatory protein basR/pmrA
FIG01315307	ABC transporter, ATP-binding/permease protein
FIG00132833	NADH dehydrogenase subunit 5
FIG00138227	NADH-ubiquinone oxidoreductase chain M (EC 1.6.5.3)
FIG00000165	Translation elongation factor LepA
FIG00000391	Polyribonucleotide nucleotidyltransferase (EC 2.7.7.8)
FIG00000144	SSU ribosomal protein S15p (S13e)
FIG01016270	tRNA pseudouridine synthase B (EC 4.2.1.70)
FIG00000266	LSU ribosomal protein L28p
FIG01207781	FIG01207782: hypothetical protein
FIG00068727	NADH-ubiquinone oxidoreductase chain L (EC 1.6.5.3)
FIG00000356	DNA mismatch repair protein MutS
FIG01207591	vrlC protein - Dichelobacter nodosus
FIG00000722	Glutathione synthetase (EC 6.3.2.3)
FIG00010922	NADH-ubiquinone oxidoreductase chain G (EC 1.6.5.3)
FIG00000399	Aspartyl-tRNA(Asn) amidotransferase subunit B (EC 6.3.5.6) @ Glutamyl-tRNA(Gln) amidotransferase subunit B (EC 6.3.5.7)
FIG00000251	Nucleoside diphosphate kinase (EC 2.7.4.6)
FIG01208018	FIG01208020: hypothetical protein
FIG00000286	Cell division trigger factor (EC 5.2.1.8)
FIG00000028	ATP-dependent Clp protease proteolytic subunit (EC 3.4.21.92)
FIG00000241	ATP-dependent Clp protease ATP-binding subunit ClpX
FIG00132617	ATP-dependent protease La (EC 3.4.21.53) Type I
FIG00000004	3-ketoacyl-CoA thiolase (EC 2.3.1.16) @ Acetyl-CoA acetyltransferase (EC 2.3.1.9)
FIG00000085	Isoleucyl-tRNA synthetase (EC 6.1.1.5)
FIG00085033	UDP-N-acetylmuramoylalanine--D-glutamate ligase (EC 6.3.2.9)
FIG00000736	Potassium uptake protein TrkH
FIG00000182	LSU ribosomal protein L11p (L12e)
FIG00000264	LSU ribosomal protein L1p (L10Ae)
FIG00000159	LSU ribosomal protein L10p (P0)
FIG00000141	LSU ribosomal protein L7/L12 (P1/P2)
FIG00018500	DNA-directed RNA polymerase beta subunit (EC 2.7.7.6) / DNA-directed RNA polymerase beta' subunit (EC 2.7.7.6)
FIG00030797	C4-type zinc finger protein, DksA/TraR family
FIG01208666	Heme exporter protein B
FIG01390213	possible periplasmic protein
FIG01208311	FIG01208314: hypothetical protein
FIG00001976	Glutamyl-tRNA(Gln) synthetase (EC 6.1.1.24)
FIG00002099	Acetyl-coenzyme A carboxyl transferase alpha chain (EC 6.4.1.2) / Acetyl-coenzyme A carboxyl transferase beta chain (EC 6.4.1.2); Propionyl-CoA carboxylase beta chain (EC 6.4.1.3)
FIG00000205	LSU ribosomal protein L9p
FIG00000117	Adenylosuccinate lyase (EC 4.3.2.2)
FIG00000188	Peptide chain release factor 1
FIG01304195	ABC transporter involved in cytochrome c biogenesis, ATPase component CcmA
FIG01207715	FIG01207718: hypothetical protein
FIG01207629	FIG01207630: hypothetical protein
FIG00000375	Phosphoribosylaminoimidazole carboxylase ATPase subunit (EC 4.1.1.21)
FIG00020289	Transketolase (EC 2.2.1.1)
FIG00000168	Transcription termination protein NusA
FIG00000102	Translation initiation factor 2
FIG00000164	Ribosome-binding factor A
FIG01306589	4-hydroxybenzoate polyprenyltransferase (EC 2.5.1.39)
FIG00000505	ATP-dependent hsl protease ATP-binding subunit HslU
FIG00000487	ATP-dependent protease HslV (EC 3.4.25.-)
FIG00004139	Glutamate--cysteine ligase (EC 6.3.2.2), divergent, of Alpha- and Beta-proteobacteria type
FIG00138449	NADH-ubiquinone oxidoreductase chain D (EC 1.6.5.3)
FIG00731724	Oxygen-insensitive NAD(P)H nitroreductase (EC 1.-.-.-) / Dihydropteridine reductase (EC 1.5.1.34)
FIG00066425	DNA polymerase III beta subunit (EC 2.7.7.7)
FIG01208431	FIG01208433: hypothetical protein
FIG01207874	FIG01207875: hypothetical protein
FIG00000247	Inactive homolog of metal-dependent proteases, putative molecular chaperone
FIG00636805	Gene Transfer Agent FAD/FMN-containing dehydrogenase
FIG00000065	Exodeoxyribonuclease III (EC 3.1.11.2)
FIG00056694	Uroporphyrinogen-III synthase (EC 4.2.1.75)
FIG01207543	Putative 3-methyladenine DNA glycosylase
FIG00000532	UDP-glucose dehydrogenase (EC 1.1.1.22)
FIG00000229	LSU ribosomal protein L36p
FIG00133353	membrane c-type cytochrome cy
FIG01207712	prophage LambdaW1, ankyrin repeat domain protein
FIG00000087	Histidyl-tRNA synthetase (EC 6.1.1.21)
FIG00000595	DNA recombination protein RmuC
FIG00000089	Adenylate kinase (EC 2.7.4.3)
FIG00000160	SSU ribosomal protein S13p (S18e)
FIG00055673	SSU ribosomal protein S11p (S14e)
FIG00000140	DNA-directed RNA polymerase alpha subunit (EC 2.7.7.6)
FIG00000154	LSU ribosomal protein L17p
FIG00001019	Protoporphyrinogen IX oxidase, novel form, HemJ (EC 1.3.-.-)
FIG00053889	Pyruvate dehydrogenase E1 component alpha subunit (EC 1.2.4.1)
FIG00002332	Inositol-1-monophosphatase (EC 3.1.3.25)
FIG00000177	Translation elongation factor P
FIG00000312	16S rRNA processing protein RimM
FIG00000279	GTPase and tRNA-U34 5-formylation enzyme TrmE
FIG01207914	FIG01207915: hypothetical protein
FIG01208435	FIG01208437: hypothetical protein
FIG00000038	Glucosamine--fructose-6-phosphate aminotransferase [isomerizing] (EC 2.6.1.16)
FIG00002246	3-oxoacyl-[acyl-carrier-protein] synthase, KASII (EC 2.3.1.41)
FIG00000380	DNA mismatch repair protein MutL
FIG00011383	Alternative Folylglutamate Synthase
FIG00000048	Dihydrofolate reductase (EC 1.5.1.3)
FIG00000307	Dihydropteroate synthase (EC 2.5.1.15)
FIG01304530	Phage terminase, large subunit
FIG00755352	O-methyltransferase family protein [C1]
FIG00085723	Integration host factor alpha subunit
FIG00003460	Transcriptional regulator, MerR family
FIG00000414	DNA polymerase III subunits gamma and tau (EC 2.7.7.7)
FIG00004588	Glutathione S-transferase family protein
FIG00011382	Membrane proteins related to metalloendopeptidases
FIG01314393	Hypothetical protein DUF2999
FIG00000053	LSU ribosomal protein L33p
FIG00133002	Pyridoxamine 5'-phosphate oxidase (EC 1.4.3.5)
FIG00006165	Uracil-DNA glycosylase, family 4
FIG00000017	Peptide deformylase (EC 3.5.1.88)
FIG00000385	Cell division protein FtsA
FIG01259681	DNA internalization-related competence protein ComEC/Rec2
FIG00905417	Sigma cross-reacting protein 27A
FIG00136922	Succinate dehydrogenase flavoprotein subunit (EC 1.3.99.1)
FIG00000036	Methionine aminopeptidase (EC 3.4.11.18)
FIG00000320	Ubiquinone biosynthesis monooxygenase UbiB
FIG00059280	Zinc ABC transporter, ATP-binding protein ZnuC
FIG00021555	Zinc ABC transporter, periplasmic-binding protein ZnuA
FIG01954797	Methyl-accepting chemotaxis protein
FIG01303808	Zinc transporter ZitB
FIG00000337	Succinyl-CoA ligase [ADP-forming] beta chain (EC 6.2.1.5)
FIG00038611	Succinyl-CoA ligase [ADP-forming] alpha chain (EC 6.2.1.5)
FIG00006997	Ferric iron ABC transporter, permease protein
FIG01220847	Putative lipoprotein
FIG00561498	D-alanyl-D-alanine carboxypeptidase (EC 3.4.16.4)
FIG00815647	RecB family exonuclease
FIG01304224	Large exoproteins involved in heme utilization or adhesion
FIG00000129	Valyl-tRNA synthetase (EC 6.1.1.9)
FIG01208256	FIG01208258: hypothetical protein
FIG01668219	RNA polymerase sigma-70 domain protein
FIG00000908	2,3,4,5-tetrahydropyridine-2,6-dicarboxylate N-succinyltransferase (EC 2.3.1.117)
FIG01207989	FIG01207997: hypothetical protein
FIG00018866	COG1565: Uncharacterized conserved protein
FIG00000203	SSU ribosomal protein S12p (S23e)
FIG00000209	SSU ribosomal protein S7p (S5e)
FIG00063189	Translation elongation factor G
FIG00000130	Carbamoyl-phosphate synthase small chain (EC 6.3.5.5)
FIG00133108	N-succinyl-L,L-diaminopimelate desuccinylase (EC 3.5.1.18)
FIG01419302	glycerol dehydrogenase
FIG00000393	(3R)-hydroxymyristoyl-[acyl carrier protein] dehydratase (EC 4.2.1.-)
FIG00000667	Outer membrane protein assembly factor YaeT precursor
FIG00004440	Competence protein F homolog, phosphoribosyltransferase domain; protein YhgH required for utilization of DNA as sole source of carbon and energy
FIG00001248	Cytochrome oxidase biogenesis protein Cox11-CtaG, copper delivery to Cox1
FIG00005935	FIG005935: membrane protein
FIG00003200	Phage baseplate assembly protein
FIG00000635	MG(2+) CHELATASE FAMILY PROTEIN / ComM-related protein
FIG01227398	Sensor histidine kinase (EC 2.7.3.-)
FIG01208280	FIG01208599: hypothetical protein
FIG00000179	Amidophosphoribosyltransferase (EC 2.4.2.14)
FIG00000193	SSU ribosomal protein S16p
FIG01207603	FIG01207604: hypothetical protein
FIG00000428	Uroporphyrinogen III decarboxylase (EC 4.1.1.37)
FIG01207587	glycosyl transferase, group 1 family protein / moaA/nifB/pqqE family protein
FIG01207782	prophage LambdaW5, minor tail protein Z, putative
FIG00001075	Chaperone protein HscA
FIG00001050	Chaperone protein HscB
FIG01303806	Iron binding protein IscA for iron-sulfur cluster assembly
FIG00229219	Iron-sulfur cluster assembly scaffold protein IscU
FIG00000076	Triosephosphate isomerase (EC 5.3.1.1)
FIG00000475	Dihydroorotate dehydrogenase (EC 1.3.3.1)
FIG00000319	Malonyl CoA-acyl carrier protein transacylase (EC 2.3.1.39)
FIG00000640	Cytochrome c oxidase polypeptide III (EC 1.9.3.1)
FIG00095112	Crossover junction endodeoxyribonuclease RuvC (EC 3.1.22.4)
FIG00138413	Fructose-1,6-bisphosphatase, GlpX type (EC 3.1.3.11)
FIG00129616	GTP-binding protein EngA
FIG00025527	Pyruvate dehydrogenase E1 component beta subunit (EC 1.2.4.1)
FIG01207676	Sodium/proton antiporter shaA (EC 1.6.5.3)
FIG00000122	Aspartate carbamoyltransferase (EC 2.1.3.2)
FIG00136675	Dihydrolipoamide acetyltransferase component of pyruvate dehydrogenase complex (EC 2.3.1.12)
FIG00049915	GTP-binding and nucleic acid-binding protein YchF
FIG01207726	FIG01207727: hypothetical protein
FIG00000394	DNA-directed RNA polymerase omega subunit (EC 2.7.7.6)
FIG01207862	FIG01207870: hypothetical protein
FIG00001971	2-C-methyl-D-erythritol 4-phosphate cytidylyltransferase (EC 2.7.7.60) / 2-C-methyl-D-erythritol 2,4-cyclodiphosphate synthase (EC 4.6.1.12)
FIG00000170	SSU ribosomal protein S6p
FIG00000775	CDP-diacylglycerol--serine O-phosphatidyltransferase (EC 2.7.8.8)
FIG00001264	Phosphatidylserine decarboxylase (EC 4.1.1.65)
FIG01208259	FIG01208260: hypothetical protein
FIG00000298	GTP-binding protein EngB
FIG01956356	Mannose-1-phosphate guanylyltransferase (GDP) (EC 2.7.7.22)
FIG01338404	Smr domain family protein
FIG00001049	23S rRNA (guanosine-2'-O-) -methyltransferase rlmB (EC 2.1.1.-)
FIG00000309	Glycerol-3-phosphate dehydrogenase [NAD(P)+] (EC 1.1.1.94)
FIG00001759	Pole remodelling regulatory diguanylate cyclase
FIG00000173	Orotidine 5'-phosphate decarboxylase (EC 4.1.1.23)
FIG00017179	Putative permease often clustered with de novo purine synthesis
FIG01954488	DnaA regulatory inactivator Hda (Homologous to DnaA)
FIG00553719	carbonic anhydrase, family 3
FIG00000712	RNA polymerase sigma factor RpoH
FIG01208485	FIG01208493: hypothetical protein
FIG00001492	Scaffold protein for [4Fe-4S] cluster assembly ApbC, MRP-like
FIG01341987	TRANSPOSASE
FIG00634692	Putative outer membrane protein
FIG00000528	Octanoate-[acyl-carrier-protein]-protein-N-octanoyltransferase
FIG00000103	Heat shock protein GrpE
FIG00011114	Phosphate transport ATP-binding protein PstB (TC 3.A.1.7.1)
FIG01208131	patatin family protein
FIG00000148	SSU ribosomal protein S4p (S9e)
FIG00130339	Cytochrome c heme lyase subunit CcmF
FIG00051656	Preprotein translocase subunit YajC (TC 3.A.5.1.1)
FIG00000315	DNA recombination and repair protein RecO
FIG00005243	1-acyl-sn-glycerol-3-phosphate acyltransferase (EC 2.3.1.51)
FIG00000213	SSU ribosomal protein S20p
FIG00130344	Citrate synthase (si) (EC 2.3.3.1)
FIG00025578	L-allo-threonine aldolase (EC 2.1.2.1)
FIG01207792	prophage LambdaW1, baseplate assembly protein J, putative
FIG00729084	Polysaccharide biosynthesis protein WlaX
FIG00696679	Ribosomal large subunit pseudouridine synthase C (EC 4.2.1.70)
FIG00000381	4-hydroxy-3-methylbut-2-enyl diphosphate reductase (EC 1.17.1.2)
FIG01208419	FIG01208420: hypothetical protein
FIG01207940	FIG01207941: hypothetical protein
FIG01208548	uncharacterized phage protein, putative
FIG00002803	Membrane-associated zinc metalloprotease
FIG01383669	NADH:ubiquinone oxidoreductase subunit 5 (chain L)/Multisubunit Na+/H+ antiporter, MnhA subunit
FIG01312296	Na+/H+ ion antiporter family protein
FIG00000194	tmRNA-binding protein SmpB
FIG00083946	Phosphate transport system permease protein PstA (TC 3.A.1.7.1)
FIG00025475	Phosphoribosylformylglycinamidine synthase, glutamine amidotransferase subunit (EC 6.3.5.3)
FIG01309969	NADPH-dependent glutamate synthase beta chain and related oxidoreductases
FIG00000252	5-formyltetrahydrofolate cyclo-ligase (EC 6.3.3.2)
FIG00008055	Proton/glutamate symport protein @ Sodium/glutamate symport protein
FIG00038814	RNA polymerase sigma factor RpoD
FIG00000347	Dihydrodipicolinate reductase (EC 1.3.1.26)
FIG01005052	ZINC PROTEASE (EC 3.4.99.-)
FIG00000542	Ribonuclease HI (EC 3.1.26.4)
FIG00000626	tRNA-specific 2-thiouridylase MnmA
FIG00229198	Cysteine desulfurase (EC 2.8.1.7), IscS subfamily
FIG00000190	Recombination protein RecR
FIG00005431	PH adaptation potassium efflux system protein C; sodium- potassium/hydrogen antiporter subunit C
FIG00001617	Protein-export membrane protein SecD (TC 3.A.5.1.1)
FIG00000230	tRNA (Guanine37-N1) -methyltransferase (EC 2.1.1.31)
FIG00000214	LSU ribosomal protein L19p
FIG00135315	Iojap protein
FIG00346039	Tyrosyl-tRNA synthetase (EC 6.1.1.1)
FIG00450284	Transporter
FIG00008411	DNA polymerase III epsilon subunit (EC 2.7.7.7)
FIG00000654	tolB protein precursor, periplasmic protein involved in the tonb-independent uptake of group A colicins
FIG00036983	Metallo-beta-lactamase family protein, RNA-specific
FIG01368491	homologue of Rhodobacter capsulatus gene transfer agent (GTA) orfg12
FIG00000208	Ribonuclease III (EC 3.1.26.3)
FIG00000777	NADP-dependent malic enzyme (EC 1.1.1.40)
FIG00000314	Holliday junction DNA helicase RuvA
FIG00000352	Holliday junction DNA helicase RuvB
FIG00984653	Protein of unknown function DUF55
FIG00000145	Cell division protein FtsZ (EC 3.4.24.-)
FIG00013010	Dihydrolipoamide dehydrogenase of 2-oxoglutarate dehydrogenase (EC 1.8.1.4)
FIG00002847	HflK protein
FIG00011468	Phage tail length tape-measure protein
FIG00000261	Phosphopantetheine adenylyltransferase (EC 2.7.7.3)
FIG00014000	ATP-dependent Clp protease ATP-binding subunit ClpA
FIG00000139	Alanyl-tRNA synthetase (EC 6.1.1.7)
FIG00001102	ubiquinol cytochrome C oxidoreductase, cytochrome C1 subunit
