# Supplementary material for: A metagenomic approach from aphid’s hemolymph sheds light on the potential roles of co-existing endosymbionts
Source: Microbiome. 2015 Dec 15;3:63. doi: 10.1186/s40168-015-0130-5 (PMC4678535; doi:10.1186/s40168-015-0130-5)
Supplement: Additional file 7: Table S7. — List of BPn annotated genes. (XLSX 19.5 kb) [file 40168_2015_130_MOESM7_ESM.xlsx]

## Sheet: DeClerck_suppl_table_7
Additional file 7: Table S7. List of BPn annotated genes
FIG00000080	DNA gyrase subunit A (EC 5.99.1.3)
FIG00000582	Homoserine kinase (EC 2.7.1.39)
FIG00000134	Threonine synthase (EC 4.2.3.1)
FIG00049915	GTP-binding and nucleic acid-binding protein YchF
FIG00000242	DNA-directed RNA polymerase beta' subunit (EC 2.7.7.6)
FIG00020070	DNA-binding protein HU-alpha
FIG00000750	Aspartyl-tRNA synthetase (EC 6.1.1.12)
FIG00000081	Lipoprotein signal peptidase (EC 3.4.23.36)
FIG00000085	Isoleucyl-tRNA synthetase (EC 6.1.1.5)
FIG00000301	Argininosuccinate synthase (EC 6.3.4.5)
FIG00000333	Argininosuccinate lyase (EC 4.3.2.1)
FIG00000165	Translation elongation factor LepA
FIG00000626	tRNA-specific 2-thiouridylase MnmA
FIG00000117	Adenylosuccinate lyase (EC 4.3.2.2)
FIG00229301	Membrane-bound lytic murein transglycosylase E (EC 3.2.1.-)
FIG00000524	Enoyl-[acyl-carrier-protein] reductase [NADH] (EC 1.3.1.9)
FIG00001869	Exoribonuclease II (EC 3.1.13.1)
FIG01067880	Multiple antibiotic resistance protein marC
FIG00000528	Octanoate-[acyl-carrier-protein]-protein-N-octanoyltransferase
FIG00000329	S-adenosylmethionine synthetase (EC 2.5.1.6)
FIG00132617	ATP-dependent protease La (EC 3.4.21.53) Type I
FIG00638284	hypothetical protein
FIG00638284	hypothetical protein
FIG00000013	Hydroxyacylglutathione hydrolase (EC 3.1.2.6)
FIG00000542	Ribonuclease HI (EC 3.1.26.4)
FIG01303946	Acetylornithine aminotransferase (EC 2.6.1.11) / N-succinyl-L,L-diaminopimelate aminotransferase (EC 2.6.1.17)
FIG00001463	FKBP-type peptidyl-prolyl cis-trans isomerase FkpA precursor (EC 5.2.1.8)
FIG00001459	tRNA 5-methylaminomethyl-2-thiouridine synthase TusD
FIG00001525	tRNA 5-methylaminomethyl-2-thiouridine synthase TusC
FIG00002307	tRNA 5-methylaminomethyl-2-thiouridine synthase TusB
FIG00000203	SSU ribosomal protein S12p (S23e)
FIG00000209	SSU ribosomal protein S7p (S5e)
FIG00063189	Translation elongation factor G
FIG00000039	Translation elongation factor Tu
FIG00001107	SSU ribosomal protein S10p (S20e)
FIG00001818	LSU ribosomal protein L3p (L3e)
FIG00000263	LSU ribosomal protein L4p (L1e)
FIG00000271	LSU ribosomal protein L23p (L23Ae)
FIG00000223	LSU ribosomal protein L2p (L8e)
FIG00000199	SSU ribosomal protein S19p (S15e)
FIG00000219	LSU ribosomal protein L22p (L17e)
FIG00000218	SSU ribosomal protein S3p (S3e)
FIG00001132	LSU ribosomal protein L16p (L10e)
FIG00015729	LSU ribosomal protein L29p (L35e)
FIG00000181	SSU ribosomal protein S17p (S11e)
FIG00090781	LSU ribosomal protein L14p (L23e)
FIG00000084	Ornithine carbamoyltransferase (EC 2.1.3.3)
FIG00000122	Aspartate carbamoyltransferase (EC 2.1.3.2)
FIG00002122	Endoribonuclease L-PSP
FIG00001381	Cold-shock DEAD-box protein A
FIG00000391	Polyribonucleotide nucleotidyltransferase (EC 2.7.7.8)
FIG00000144	SSU ribosomal protein S15p (S13e)
FIG01016270	tRNA pseudouridine synthase B (EC 4.2.1.70)
FIG01264018	6-phosphogluconolactonase (EC 3.1.1.31)
FIG00012547	Adenosylmethionine-8-amino-7-oxononanoate aminotransferase (EC 2.6.1.62)
FIG00012547	Adenosylmethionine-8-amino-7-oxononanoate aminotransferase (EC 2.6.1.62)
FIG00000467	Biotin synthase (EC 2.8.1.6)
FIG00000423	Dethiobiotin synthetase (EC 6.3.3.3)
FIG00000040	Serine hydroxymethyltransferase (EC 2.1.2.1)
FIG00000087	Histidyl-tRNA synthetase (EC 6.1.1.21)
FIG00001077	Cytochrome O ubiquinol oxidase subunit I (EC 1.10.3.-)
FIG00000244	Ketol-acid reductoisomerase (EC 1.1.1.86)
FIG00138258	Dihydroxy-acid dehydratase (EC 4.2.1.9)
FIG00000780	Flagellar L-ring protein FlgH
FIG00044478	Phosphoribosylformimino-5-aminoimidazole carboxamide ribotide isomerase (EC 5.3.1.16)
FIG00000279	GTPase and tRNA-U34 5-formylation enzyme TrmE
FIG00009229	Heat shock protein 60 family co-chaperone GroES
FIG00000056	Heat shock protein 60 family chaperone GroEL
FIG00000177	Translation elongation factor P
FIG00763261	DNA replication protein DnaC
FIG00000336	Cytosol aminopeptidase PepA (EC 3.4.11.1)
FIG00137886	Pyruvate dehydrogenase E1 component (EC 1.2.4.1)
FIG00001278	GMP reductase (EC 1.7.1.7)
FIG00000188	Peptide chain release factor 1
FIG00002708	FIG002708: Protein SirB1
FIG00067248	Acetate kinase (EC 2.7.2.1)
FIG00000522	Phosphate acetyltransferase (EC 2.3.1.8)
FIG00000585	Ribonucleotide reductase of class Ia (aerobic), beta subunit (EC 1.17.4.1)
FIG00000606	Ribonucleotide reductase of class Ia (aerobic), alpha subunit (EC 1.17.4.1)
FIG00000558	NADH ubiquinone oxidoreductase chain A (EC 1.6.5.3)
FIG00133539	NADH-ubiquinone oxidoreductase chain B (EC 1.6.5.3)
FIG01304927	NADH-ubiquinone oxidoreductase chain C (EC 1.6.5.3) / NADH-ubiquinone oxidoreductase chain D (EC 1.6.5.3)
FIG00000705	NADH-ubiquinone oxidoreductase chain E (EC 1.6.5.3)
FIG00117890	NADH-ubiquinone oxidoreductase chain F (EC 1.6.5.3)
FIG00108342	tRNA-i(6)A37 methylthiotransferase
FIG00000308	3'-to-5' exoribonuclease RNase R
FIG00000170	SSU ribosomal protein S6p
FIG00000127	SSU ribosomal protein S18p @ SSU ribosomal protein S18p, zinc-independent
FIG00000205	LSU ribosomal protein L9p
FIG00000388	Deoxyuridine 5'-triphosphate nucleotidohydrolase (EC 3.6.1.23)
FIG00025759	Orotate phosphoribosyltransferase (EC 2.4.2.10)
FIG00001503	Exodeoxyribonuclease I (EC 3.1.11.1)
FIG00001341	FIG001341: Probable Fe(2+)-trafficking protein YggX
FIG00000395	A/G-specific adenine glycosylase (EC 3.2.2.-)
FIG00002733	tRNA (guanine46-N7-)-methyltransferase (EC 2.1.1.33)
FIG00094409	Radical SAM family enzyme, similar to coproporphyrinogen III oxidase, oxygen-independent, clustered with nucleoside-triphosphatase RdgB
FIG00000722	Glutathione synthetase (EC 6.3.2.3)
FIG00061313	Replicative DNA helicase (EC 3.6.1.-)
FIG00077620	Single-stranded DNA-binding protein
FIG00004282	NfuA Fe-S protein maturation
FIG00613966	Permeases of the major facilitator superfamily
FIG00018369	Cell division protein FtsH (EC 3.4.24.-)
FIG00000168	Transcription termination protein NusA
FIG00000159	LSU ribosomal protein L10p (P0)
FIG00000141	LSU ribosomal protein L7/L12 (P1/P2)
FIG00000156	DNA-directed RNA polymerase beta subunit (EC 2.7.7.6)
FIG00000211	LSU ribosomal protein L13p (L13Ae)
FIG00001110	SSU ribosomal protein S9p (S16e)
	GTP-binding protein Obg
FIG00000189	LSU ribosomal protein L27p
FIG00000276	LSU ribosomal protein L21p
FIG00034392	UDP-N-acetylglucosamine 1-carboxyvinyltransferase (EC 2.5.1.7)
FIG00000288	Transcription elongation factor GreA
FIG00106088	Cell division protein FtsJ / Ribosomal RNA large subunit methyltransferase E (EC 2.1.1.-)
FIG00000130	Carbamoyl-phosphate synthase small chain (EC 6.3.5.5)
FIG00000683	5-methyltetrahydropteroyltriglutamate--homocysteine methyltransferase (EC 2.1.1.14)
FIG00000319	Malonyl CoA-acyl carrier protein transacylase (EC 2.3.1.39)
FIG00006632	LSU ribosomal protein L32p
FIG00002453	Carbon storage regulator
FIG00000610	Flagellar motor switch protein FliG
FIG01955945	Flagellum-specific ATP synthase FliI
FIG00638284	hypothetical protein
FIG00001385	N-acetylmuramoyl-L-alanine amidase (EC 3.5.1.28)
FIG00000487	ATP-dependent protease HslV (EC 3.4.25.-)
FIG00000505	ATP-dependent hsl protease ATP-binding subunit HslU
FIG00008590	Bis(5'-nucleosyl)-tetraphosphatase (asymmetrical) (EC 3.6.1.17)
FIG00634358	Outer membrane protein F precursor
FIG00000362	Lipoate synthase
FIG00000751	Flagellar P-ring protein FlgI
FIG00000913	Ribonuclease E (EC 3.1.26.12)
FIG00000070	Chaperone protein DnaJ
FIG00000213	SSU ribosomal protein S20p
FIG00000220	Riboflavin kinase (EC 2.7.1.26) / FMN adenylyltransferase (EC 2.7.7.2)
FIG00127747	Dihydrolipoamide succinyltransferase component (E2) of 2-oxoglutarate dehydrogenase complex (EC 2.3.1.61)
FIG00005840	Phosphoglycerate mutase (EC 5.4.2.1)
FIG00058830	6-phosphofructokinase (EC 2.7.1.11)
FIG00000076	Triosephosphate isomerase (EC 5.3.1.1)
FIG00054459	Phosphoglycerate kinase (EC 2.7.2.3)
FIG00134348	YgjD/Kae1/Qri7 family, required for threonylcarbamoyladenosine (t(6)A) formation in tRNA
FIG01303788	3,4-dihydroxy-2-butanone 4-phosphate synthase (EC 4.1.99.12)
FIG00014339	ADP-heptose synthase (EC 2.7.-.-) / D-glycero-beta-D-manno-heptose 7-phosphate kinase
FIG00000289	tRNA nucleotidyltransferase (EC 2.7.7.21) (EC 2.7.7.25)
FIG00000555	Undecaprenyl-diphosphatase (EC 3.6.1.27)
FIG00000555	Undecaprenyl-diphosphatase (EC 3.6.1.27)
FIG00028203	DNA gyrase subunit B (EC 5.99.1.3)
FIG00066425	DNA polymerase III beta subunit (EC 2.7.7.7)
FIG00000441	Chromosomal replication initiator protein DnaA
FIG00000471	LSU ribosomal protein L34p
FIG00092649	Ribonuclease P protein component (EC 3.1.26.5)
FIG00000636	Asparaginyl-tRNA synthetase (EC 6.1.1.22)
FIG00011663	Anthranilate synthase, aminase component (EC 4.1.3.27)
FIG00000825	Glutaminyl-tRNA synthetase (EC 6.1.1.18)
FIG00000176	CTP synthase (EC 6.3.4.2)
FIG00043030	Exodeoxyribonuclease V beta chain (EC 3.1.11.5)
FIG00067681	Transcription-repair coupling factor
FIG00000771	Lipoprotein releasing system ATP-binding protein LolD
FIG00132586	NAD-dependent glyceraldehyde-3-phosphate dehydrogenase (EC 1.2.1.12)
FIG00000392	Transcription termination factor Rho
FIG00000987	ATP-dependent DNA helicase Rep
FIG00075970	5-Enolpyruvylshikimate-3-phosphate synthase (EC 2.5.1.19)
FIG00075970	5-Enolpyruvylshikimate-3-phosphate synthase (EC 2.5.1.19)
FIG00000445	Phosphoserine aminotransferase (EC 2.6.1.52)
FIG00000121	Seryl-tRNA synthetase (EC 6.1.1.11)
FIG00018396	Thioredoxin reductase (EC 1.8.1.9)
FIG01047725	ATP-binding component of a transport system
FIG00000241	ATP-dependent Clp protease ATP-binding subunit ClpX
FIG00000773	Glutamyl-tRNA synthetase (EC 6.1.1.17)
FIG00017343	Flagellar M-ring protein FliF
FIG00002331	Acyl-CoA thioesterase YciA, involved in membrane biogenesis
FIG00052605	Cardiolipin synthetase (EC 2.7.8.-)
FIG00000969	GTP cyclohydrolase II (EC 3.5.4.25)
FIG01067880	Multiple antibiotic resistance protein marC
FIG00000093	tRNA pseudouridine synthase A (EC 4.2.1.70)
FIG00000011	Multimodular transpeptidase-transglycosylase (EC 2.4.1.129) (EC 3.4.-.-)
FIG00000011	Multimodular transpeptidase-transglycosylase (EC 2.4.1.129) (EC 3.4.-.-)
FIG00034293	Protein export cytoplasm protein SecA ATPase RNA helicase (TC 3.A.5.1.1)
FIG00000113	Signal recognition particle, subunit Ffh SRP54 (TC 3.A.5.1.1)
FIG00000216	LSU ribosomal protein L20p
FIG00000259	LSU ribosomal protein L35p
FIG00000206	Translation initiation factor 3
FIG00000101	Threonyl-tRNA synthetase (EC 6.1.1.3)
FIG00000273	Riboflavin synthase eubacterial/eukaryotic (EC 2.5.1.9)
FIG00062957	Anthranilate phosphoribosyltransferase (EC 2.4.2.18)
FIG00023726	Indole-3-glycerol phosphate synthase (EC 4.1.1.48) / Phosphoribosylanthranilate isomerase (EC 5.3.1.24)
FIG00116323	Tryptophan synthase beta chain (EC 4.2.1.20)
FIG00000586	Flagellar biosynthesis protein FliR
FIG00000114	Leucyl-tRNA synthetase (EC 6.1.1.4)
FIG00059280	Zinc ABC transporter, ATP-binding protein ZnuC
FIG00095288	Cell wall endopeptidase, family M23/M37
FIG00000043	Pyruvate kinase (EC 2.7.1.40)
FIG00000332	Glucose-6-phosphate 1-dehydrogenase (EC 1.1.1.49)
FIG00847021	heat shock protein HtpX
FIG00000385	Cell division protein FtsA
FIG00000350	D-alanine--D-alanine ligase (EC 6.3.2.4)
FIG00135554	UDP-N-acetylmuramate--alanine ligase (EC 6.3.2.8)
FIG00047056	UDP-N-acetylglucosamine--N-acetylmuramyl-(pentapeptide) pyrophosphoryl-undecaprenol N-acetylglucosamine transferase (EC 2.4.1.227)
FIG00000102	Translation initiation factor 2
FIG00000102	Translation initiation factor 2
FIG00042627	Magnesium and cobalt efflux protein CorC
FIG00000559	NADH-ubiquinone oxidoreductase chain K (EC 1.6.5.3)
FIG00000069	Prolyl-tRNA synthetase (EC 6.1.1.15)
FIG00041038	DNA polymerase III alpha subunit (EC 2.7.7.7)
FIG00000393	(3R)-hydroxymyristoyl-[acyl carrier protein] dehydratase (EC 4.2.1.-)
FIG00000667	Outer membrane protein assembly factor YaeT precursor
FIG01306573	Undecaprenyl diphosphate synthase (EC 2.5.1.31)
FIG00000202	Ribosome recycling factor
FIG00001819	Uridylate kinase (EC 2.7.4.-)
FIG00000809	Phosphotransferase system, phosphocarrier protein HPr
FIG00000512	NADH-ubiquinone oxidoreductase chain N (EC 1.6.5.3)
FIG00002110	2-keto-3-deoxy-D-arabino-heptulosonate-7-phosphate synthase I alpha (EC 2.5.1.54)
FIG00029709	Flagellar biosynthesis protein FlhA
FIG00043030	Exodeoxyribonuclease V beta chain (EC 3.1.11.5)
FIG00001077	Cytochrome O ubiquinol oxidase subunit I (EC 1.10.3.-)
FIG00000166	LSU ribosomal protein L15p (L27Ae)
FIG00000409	LSU ribosomal protein L30p (L7e)
FIG00000155	SSU ribosomal protein S5p (S2e)
FIG00000200	LSU ribosomal protein L18p (L5e)
FIG00001577	LSU ribosomal protein L6p (L9e)
FIG00001278	GMP reductase (EC 1.7.1.7)
FIG00127747	Dihydrolipoamide succinyltransferase component (E2) of 2-oxoglutarate dehydrogenase complex (EC 2.3.1.61)
FIG00000541	2-oxoglutarate dehydrogenase E1 component (EC 1.2.4.2)
FIG01304829	Anthranilate synthase, amidotransferase component (EC 4.1.3.27)
FIG00000140	DNA-directed RNA polymerase alpha subunit (EC 2.7.7.6)
FIG00000298	GTP-binding protein EngB
FIG00000268	GTP-binding protein TypA/BipA
FIG00000131	Guanylate kinase (EC 2.7.4.8)
FIG00043717	Folate-dependent protein for Fe/S cluster synthesis/repair in oxidative stress
FIG01290007	Aspartokinase (EC 2.7.2.4) / Homoserine dehydrogenase (EC 1.1.1.3)
FIG00139460	Lipoprotein NlpD
FIG00068727	NADH-ubiquinone oxidoreductase chain L (EC 1.6.5.3)
FIG00026137	Aspartate-semialdehyde dehydrogenase (EC 1.2.1.11)
FIG00000214	LSU ribosomal protein L19p
FIG00000430	3-dehydroquinate dehydratase II (EC 4.2.1.10)
FIG00000124	Ribosomal large subunit pseudouridine synthase D (EC 4.2.1.70)
FIG00136675	Dihydrolipoamide acetyltransferase component of pyruvate dehydrogenase complex (EC 2.3.1.12)
FIG00452359	FIG00452363: hypothetical protein
FIG01258694	Alkyl hydroperoxide reductase subunit C-like protein
FIG00018369	Cell division protein FtsH (EC 3.4.24.-)
FIG00042627	Magnesium and cobalt efflux protein CorC
FIG00000429	Inorganic pyrophosphatase (EC 3.6.1.1)
FIG00000557	FIG000557: hypothetical protein co-occurring with RecR
FIG00108124	Flagellar biosynthesis protein FliQ
FIG00133041	NADH-ubiquinone oxidoreductase chain H (EC 1.6.5.3)
FIG00000269	Transcription antitermination protein NusG
FIG00000182	LSU ribosomal protein L11p (L12e)
FIG00001204	Proposed peptidoglycan lipid II flippase MurJ
FIG00000175	Thymidylate kinase (EC 2.7.4.9)
FIG00000415	Ribose 5-phosphate isomerase A (EC 5.3.1.6)
FIG00000028	ATP-dependent Clp protease proteolytic subunit (EC 3.4.21.92)
FIG01265301	Methionyl-tRNA synthetase (EC 6.1.1.10)
FIG00000151	Peptidyl-tRNA hydrolase (EC 3.1.1.29)
FIG00000175	Thymidylate kinase (EC 2.7.4.9)
FIG00002328	Acyl carrier protein
FIG00138250	Diaminopimelate decarboxylase (EC 4.1.1.20)
FIG00000230	tRNA (Guanine37-N1) -methyltransferase (EC 2.1.1.31)
FIG00001467	tRNA 5-methylaminomethyl-2-thiouridine synthase TusA
FIG00026137	Aspartate-semialdehyde dehydrogenase (EC 1.2.1.11)
FIG00138227	NADH-ubiquinone oxidoreductase chain M (EC 1.6.5.3)
FIG00001219	Preprotein translocase subunit SecE (TC 3.A.5.1.1)
FIG00000275	IMP cyclohydrolase (EC 3.5.4.10) / Phosphoribosylaminoimidazolecarboxamide formyltransferase (EC 2.1.2.3)
FIG00000312	16S rRNA processing protein RimM
FIG00068727	NADH-ubiquinone oxidoreductase chain L (EC 1.6.5.3)
FIG00000985	Prolipoprotein diacylglyceryl transferase (EC 2.4.99.-)
FIG00000154	LSU ribosomal protein L17p
FIG00038814	RNA polymerase sigma factor RpoD
FIG00018396	Thioredoxin reductase (EC 1.8.1.9)
FIG00229198	Cysteine desulfurase (EC 2.8.1.7), IscS subfamily
FIG00001056	Cytochrome O ubiquinol oxidase subunit III (EC 1.10.3.-)
FIG00001056	Cytochrome O ubiquinol oxidase subunit III (EC 1.10.3.-)
FIG01056920	Putative membrane protein
FIG00000301	Argininosuccinate synthase (EC 6.3.4.5)
FIG00000301	Argininosuccinate synthase (EC 6.3.4.5)
FIG00001077	Cytochrome O ubiquinol oxidase subunit I (EC 1.10.3.-)
